# Supplementary material for: Magneto-Induced Hyperthermia and Temperature Detection in Single Iron Oxide Core-Silica/Tb3+/Eu3+(Acac) Shell Nano-Objects
Source: Nanomaterials (Basel). 2022 Sep 7;12(18):3109. doi: 10.3390/nano12183109 (PMC9503042; doi:10.3390/nano12183109)
Supplement: Supplementary file 1 [file nanomaterials-12-03109-s001.zip]

Archive with 1 entries (1 files):
- nanomaterials-1848761-supplementary.pdf
